# Supplementary material for: A Fragment Insertion of AgDFR Results in a White Flower Phenotype in Arundina graminifolia (Orchidaceae)
Source: Plants (Basel). 2025 May 31;14(11):1680. doi: 10.3390/plants14111680 (PMC12157268; doi:10.3390/plants14111680)
Supplement: Supplementary file 1 [file plants-14-01680-s001.zip › Supplementary Tables.xlsx]

## Sheet: Table S1
Table S1 Sequencing data statistics
	W5-3	W5-2	W5-1	P3-3	W1-3	W1-2	W1-1	P5-2	P5-3	P5-1	P3-2	W3-1	P3-1	W3-3	W3-2	P1-2	P1-3	P1-1
Total Reads Count(#)	74308252	47619160	75868684	123750538	61378128	68127076	66487928	108741632	186120578	83356432	84997472	48925164	77965334	65253254	51244034	74860754	67220698	49095834
Total Bases Count(bp)	10420894887	6908846971	10928716525	17996463388	8849313483	9831276505	9571866062	15727127932	27142544569	12007407088	12356852246	7082295279	11249542165	9465358141	7398766961	10847424822	9789270658	7069882616
Average Read Length(bp)	140.24	145.09	144.05	145.43	144.18	144.31	143.96	144.63	145.83	144.05	145.38	144.76	144.29	145.06	144.38	144.9	145.63	144
Q10 Bases Count(bp)	10419442008	6907922590	10927175615	17995313001	8848093396	9829930154	9570564998	15726213181	27140735633	12007155465	12356368360	7081342767	11249301446	9464059884	7397808110	10846786294	9788643185	7069731788
Q10 Bases Ratio(%)	0.9999	0.9999	0.9999	0.9999	0.9999	0.9999	0.9999	0.9999	0.9999	1	1	0.9999	1	0.9999	0.9999	0.9999	0.9999	1
Q20 Bases Count(bp)	10225300094	6753850487	10706446151	17597026431	8667540766	9630939773	9375937973	15317279823	26589451102	11675117819	12078853410	6909086276	10952823730	9268676356	7226072845	10572431189	9574112924	6876559061
Q20 Bases Ratio(%)	0.9812	0.9776	0.9797	0.9778	0.9795	0.9796	0.9795	0.9739	0.9796	0.9723	0.9775	0.9755	0.9736	0.9792	0.9767	0.9746	0.978	0.9727
Q30 Bases Count(bp)	10102334255	6661146666	10567403435	16747648616	8554128890	9505315827	9252428509	14468970423	25400812419	11038857828	11485947936	6808266507	10382061015	9145826181	7125963480	10000123662	9117875213	6506646085
Q30 Bases Ratio(%)	0.9694	0.9641	0.9669	0.9306	0.9666	0.9668	0.9666	0.92	0.9358	0.9193	0.9295	0.9613	0.9229	0.9662	0.9631	0.9219	0.9314	0.9203
N Bases Count(bp)	1452879	924381	1540910	1150387	1220087	1346351	1301064	914751	1808936	251623	483886	952512	240719	1298257	958851	638528	627473	150828
N Bases Ratio(%)	0.0001	0.0001	0.0001	0.0001	0.0001	0.0001	0.0001	0.0001	0.0001	0	0	0.0001	0	0.0001	0.0001	0.0001	0.0001	0
GC Bases Count(bp)	5208196033	3420718965	5475885747	8571312412	4431746205	4876651696	4747360979	7387489521	12912994526	5470630329	5856962244	3572311118	5153956008	4695734931	3680756051	5148782223	4649772304	3249885784
GC Bases Ratio(%)	0.4998	0.4951	0.5011	0.4763	0.5008	0.496	0.496	0.4697	0.4757	0.4556	0.474	0.5044	0.4581	0.4961	0.4975	0.4747	0.475	0.4597

## Sheet: Table S2
Table S2 Statistics of transcript and unigene
	No.	>=500bp	>=1000bp	N50	N90	Max Len	Min Len	Total Length	Average Length
Transcript	555985	282391	178140	2029	380	16931	201	584533023	1051.35
Unigene	302722	105347	50907	1162	267	16931	201	209815902	693.1

## Sheet: Table S3
Table S3 Gene annotation statistics
Database	Number of genes	Percentage(%)
Annotated in CDD	36901	12.19
Annotated in PFAM	44257	14.62
Annotated in KEGG	33563	11.09
Annotated in KOG	47688	15.75
Annotated in Swissprot	85435	28.22
Annotated in GO	67831	22.41
Annotated in NR	97809	32.31
Annotated in NT	42568	14.06
Annotated in at least one database	129336	42.72
Annotated in all database	3155	1.04
Total genes	302722	100

## Sheet: Table S4
Table S4 Unigenes identified by RT-qPCR
Gene	Number of unigenes
AgPAL	TRINITY_DN96614_c3_g5
Ag4CL	TRINITY_DN93177_c1_g2
AgC4H	TRINITY_DN88216_c0_g2
AgCHI	TRINITY_DN92160_c0_g1
AgCHS	TRINITY_DN97634_c2_g2
AgF3H	TRINITY_DN93208_c3_g4
AgFLS	TRINITY_DN85309_c2_g1
AgF3'H	TRINITY_DN92953_c4_g1
AgDFR	TRINITY_DN96546_c5_g1
AgANS	TRINITY_DN96538_c0_g1
AgUFGT	TRINITY_DN85775_c0_g1

## Sheet: Table S5
Table S5 Primers for RT-qPCR and cloning
primers for RT-qPCR
AgPAL	AgPAL-q-F	TTGGAGGAGAACTTGAAG
	AgPAL-q-R	CATAGGCGAACACATACT
Ag4CL	Ag4CL-q-F	GACCAAGCAACTGATACA
	Ag4CL-q-R	AGTAGACTCCGTCATACC
AgC4H	AgC4H-q-F	CGAGGGTGATTCCGAGGATG
	AgC4H-q-R	AAGATCCTGGTCAACGCCTG
AgCHI	AgCHI-q-F	ATGGAAGGGAAAGAAGGCGG
	AgCHI-q-R	AGGAGCATAGTCACCCTCGT
AgCHS	AgCHS-q-F	ACATCGTGGTCACCGAAGTC
	AgCHS-q-R	CGTTGTTCTCTGCGAGGTCT
AgF3H	AgF3H-q-F	TTCAAGAACGCGGACCATCA
	AgF3H-q-R	AGGTCTCGGCTCATCTTCCT
AgF3'H	AgF3'H-q-F	ATGACCGAAGAAGCAGCGAT
	AgF3'H-q-R	TAACTCGGCCAAAGCCCATT
AgDFR	AgDFR-q-F	GGCTGTATTGGGGTGTTCCA
	AgDFR-q-R	ATAAACCGTTGACTGCCGGT
AgFLS	AgFLS-q-F	CCACCGGAGAAGATCATCG
	AgFLS-q-R	TCACTGTGGCAGCTTGTTGA
AgANS	AgANS-q-F	GTTCCCCTCGTCCCGAATAC
	AgANS-q-R	GAAGCACCACCTTCTCCCTC
AgUFGT	AgBZ-q-F	ATCTTCGGTGACACTAAC
	AgBZ-q-R	ATCTTCGGTGACACTAAC
actin	actin-F	TCTCAGGCTTGACCTTGCTG
	actin-R	CCCGTTCAGCTGTTGTTGTG
Primers for CDS cloning of AgDFR gene
For purple flower	Pur-F	CCTCCAGTGTGTGAGCTGAA
	Pur-R	AAGCCATAAGTAAAAGCCCACT
For white flower	Whi-F	CTTTGGCCGGGGTTTAGGTC
	Whi-R	GAAGATGATGCCGCATTGGC
primers for promoter cloning of AgDFR clone
	AgDFR-pro-F	AAGCAACCGACGGCTTAGAG
	AgDFR-pro-R	AGCCATGAACCCACGTAACC
primers for molecular marker
	M-F	TACTGGCAGCATTGATACGTT
	M-R	GGTCATCTTGACACGCCTGA

## Sheet: Table S6
Table S6 cis-acting element in AgDFR gene promoter
motif names	motif sequences	Position(ATG upstream)	Forward or reverse chains	Annotation
ABRE	ACGTG	-2667	-	cis-acting element involved in the abscisic acid responsiveness
ABRE	CACGTG	-906	-	cis-acting element involved in the abscisic acid responsiveness
ABRE	ACGTG	-905	+	cis-acting element involved in the abscisic acid responsiveness
ARE	AAACCA	-2288	-	cis-acting regulatory element essential for the anaerobic induction
ARE	AAACCA	-2061	-	cis-acting regulatory element essential for the anaerobic induction
ARE	AAACCA	-177	-	cis-acting regulatory element essential for the anaerobic induction
Box 4	ATTAAT	-2966	+	part of a conserved DNA module involved in light responsiveness
Box 4	ATTAAT	-2621	+	part of a conserved DNA module involved in light responsiveness
Box 4	ATTAAT	-2005	+	part of a conserved DNA module involved in light responsiveness
Box 4	ATTAAT	-1174	-	part of a conserved DNA module involved in light responsiveness
Box 4	ATTAAT	-1062	-	part of a conserved DNA module involved in light responsiveness
Box 4	ATTAAT	-461	-	part of a conserved DNA module involved in light responsiveness
Box 4	ATTAAT	-401	-	part of a conserved DNA module involved in light responsiveness
CGTCA-motif	CGTCA	-2557	+	cis-acting regulatory element involved in the MeJA-responsiveness
CGTCA-motif	CGTCA	-1931	+	cis-acting regulatory element involved in the MeJA-responsiveness
G-Box	CACGTT	-2667	+	cis-acting regulatory element involved in light responsiveness
G-Box	CACGTG	-906	-	cis-acting regulatory element involved in light responsiveness
G-box	CACGTG	-906	-	cis-acting regulatory element involved in light responsiveness
GC-motif	CCCCCG	-1651	+	enhancer-like element involved in anoxic specific inducibility
GC-motif	CCCCCG	-734	+	enhancer-like element involved in anoxic specific inducibility
HD-Zip 1	CAAT(A/T)ATTG	-953	-	element involved in differentiation of the palisade mesophyll cells
TCA-element	CCATCTTTTT	-2329	+	cis-acting element involved in salicylic acid responsiveness
TCA-element	CCATCTTTTT	-272	+	cis-acting element involved in salicylic acid responsiveness
TC-rich repeats	ATTCTCTAAC	-876	+	cis-acting element involved in defense and stress responsiveness
TCT-motif	TCTTAC	-2464	-	part of a light responsive element
TGACG-motif	TGACG	-2557	-	cis-acting regulatory element involved in the MeJA-responsiveness
TGACG-motif	TGACG	-1931	-	cis-acting regulatory element involved in the MeJA-responsiveness
MYB	TAACTG	-2743	+
MYB	TAACTG	-2495	-
MYB	CAACCA	-725	+
MYB	CAACCA	-650	+
MYB recognition site	CCGTTG	-132	+
MYC	CATTTG	-2860	-
MYC	CATTTG	-2817	-
MYC	CATTTG	-2154	+
Myc	TCTCTTA	-1994	-
MYC	CATGTG	-1925	+
MYC	CAATTG	-1884	+
MYC	CAATTG	-1659	+
MYC	CAATTG	-1543	+
MYC	CATTTG	-884	-
